# Supplementary material for: Data for induction of cytotoxic response by natural and novel quercetin glycosides
Source: Data Brief. 2015 Dec 12;6:262–6. doi: 10.1016/j.dib.2015.11.066 (PMC4707206; doi:10.1016/j.dib.2015.11.066)
Supplement: Supplementary file 1 — Supplementary material [file mmc1.zip]

Archive with 8 entries (8 files):
- Aizawa coi_disclosure.pdf
- Anya coi_disclosure.pdf
- Katocoi_disclosure.pdf
- Lexi coi_disclosure.pdf
- Maeda coi_disclosure.pdf
- Salinas coi_disclosure.pdf
- Su coi_disclosure.pdf
- Uesaka coi_disclosure.pdf
